# Supplementary material for: Comparison of Liquid-Based Preparations with Conventional Smears in Thyroid Fine-Needle Aspirates: A Systematic Review and Meta-Analysis
Source: Cancers (Basel). 2024 Feb 11;16(4):751. doi: 10.3390/cancers16040751 (PMC10886914; doi:10.3390/cancers16040751)
Supplement: Supplementary file 1 [file cancers-16-00751-s001.zip]

Archive with 1 entries (1 files):
- cancers-2832838-supplementary.pdf
